# Supplementary material for: DeepIndel: An Interpretable Deep Learning Approach for Predicting CRISPR/Cas9-Mediated Editing Outcomes
Source: Int J Mol Sci. 2024 Oct 11;25(20):10928. doi: 10.3390/ijms252010928 (PMC11507043; doi:10.3390/ijms252010928)
Supplement: Supplementary file 1 [file ijms-25-10928-s001.zip]

Archive with 1 entries (1 files):
- ijms-3203147-supplementary.pdf
